# Supplementary material for: In Vitro Characterization of Vaccine Strain-like Porcine Reproductive and Respiratory Syndrome Virus Strains Isolated from Weaned Pigs Exhibiting Respiratory Symptoms
Source: Pathogens. 2025 Oct 1;14(10):990. doi: 10.3390/pathogens14100990 (PMC12567286; doi:10.3390/pathogens14100990)
Supplement: Supplementary file 1 [file pathogens-14-00990-s001.zip]

Archive with 1 entries (1 files):
- pathogens-3836385-supplementary.pdf
